# Supplementary material for: Phytochemical Screening and Antioxidant and Cytotoxic Effects of Acacia macrostachya
Source: Plants (Basel). 2021 Jul 2;10(7):1353. doi: 10.3390/plants10071353 (PMC8309326; doi:10.3390/plants10071353)
Supplement: Supplementary file 1 [file plants-10-01353-s001.zip]

Archive with 1 entries (1 files):
- plants-1245755-supplementary.pdf
